# Supplementary material for: One misdated sequence of rabbit hemorrhagic disease virus prevents accurate estimation of its nucleotide substitution rate
Source: BMC Evol Biol. 2012 May 30;12:74. doi: 10.1186/1471-2148-12-74 (PMC3426481; doi:10.1186/1471-2148-12-74)
Supplement: Additional file 6 — RHDV VP60 and RdRp Tip-Date Randomized Datasets. Taxa are listed with the random dates assigned to them for each of the 10 tip-date randomized datasets for the full VP60, with and without AY269825, and the RdRp genes. [file 1471-2148-12-74-S6.xlsx]

## Sheet: Tip-date randomized data
VP60-all	TDR1	TDR2	TDR3	TDR4	TDR5	TDR6	TDR7	TDR8	TDR9	TDR10
AF402614	1989	2000	2001	2000	2005	1989	2000	1996	1995	2000
AY269825	2001	1987	1989	2006	2003	2008	1993	1988	1990	1993
U54983	1993	1995	2005	1999	1989	1989	2001	1993	1996	1997
U49726	1992	2001	1995	2009	2009	2006	1989	2001	2001	2000
Z29514	2007	2000	2001	2005	1989	2001	1997	1995	2005	2009
AF295785	2009	1996	1988	1996	1997	2001	1990	1987	2009	1989
FJ212323	2000	1999	2007	2008	2008	2001	1995	1990	1999	1988
L48547	1996	2009	2001	2004	1993	1995	1996	2005	1989	1997
EF558578	1989	1996	2000	2007	2005	2001	2005	2003	1985	2005
Z49271	1989	2002	2005	2000	1989	2000	2001	2003	2006	1992
X87607	2009	2005	2000	1989	1999	2009	2001	1989	2007	2004
M67473	2005	1992	2000	1993	2000	2005	2006	1996	2009	2006
EU003579	1984	1993	1997	1990	2009	2002	1985	1989	2001	2001
EU003580	2000	1997	2000	2003	1995	1999	1996	2005	2001	2005
FR823355	2009	2009	2003	2002	1996	2005	2005	2006	1997	2009
EF558585	1987	2002	2000	1989	2000	1989	1996	2001	1998	1989
EF558575	1992	1990	1996	2003	2005	1995	1989	2000	1996	2005
EF558577	2002	1985	2001	2005	2005	2001	2005	1999	2001	1985
AJ006019	2005	2007	1989	2000	1989	1993	2005	2007	1992	1996
AJ535094	1997	2003	1989	1989	2003	1996	2001	1995	2005	2005
AJ535092	1993	1993	2009	1989	2002	1989	1989	1996	1996	2009
DQ189078	2001	2005	2000	2009	1990	2007	1990	2009	2004	2000
EF558583	2005	1989	1985	2000	2001	2003	2000	1990	2008	1996
EF558574	2008	2005	1995	1992	2000	1993	2009	1984	2009	1990
EF558572	1989	2001	2005	1995	1988	2001	1995	1989	2001	1996
Y15427	2003	2005	1990	2005	2005	2009	2009	2000	1989	1989
DQ205345	2001	2009	2006	2009	1996	2009	2000	2001	2005	1984
AF231353	1997	1989	2004	2006	2005	2000	1996	2001	1990	1995
EF363035	1996	2000	1992	2009	2007	1990	1997	1985	1999	2005
AJ303106	2009	1989	1996	1993	1995	1997	1984	1996	1993	2003
AF258618	2001	1989	1990	1990	2001	2005	2007	1996	2001	1989
AJ319594	1990	1989	1989	2001	2000	1992	1996	1992	2002	2000
AJ495856	1989	2001	1989	2009	2001	1989	2009	2005	2005	2001
EF558581	2005	2000	2009	2005	1987	1990	1990	2009	2009	2001
EF558582	2001	2001	2002	1997	1996	2004	2009	2004	1989	1987
AJ302016	2005	2005	2008	2001	1989	1984	2001	2000	1989	1999
EU003582	1989	1988	1997	1985	2009	2003	1987	1989	1996	1995
EU003581	2001	2001	2002	1989	2000	2001	1988	1997	2005	2001
DQ189077	2000	2006	1996	2001	1996	1987	1989	2002	2009	2005
AY926883	1996	1995	1996	1999	2009	1989	1989	2009	1995	2002
AY925210	2009	2008	1993	1996	1989	2005	2001	1989	2006	2009
AY928269	1989	2006	2009	1990	2001	1996	2009	2005	2000	1990
AY928268	2999	1996	2006	1990	2009	1999	2000	2001	2002	1990
AB300693	1990	1990	1989	2005	1990	2009	2005	2001	1989	1993
EF558584	1995	1989	2001	2005	1990	1988	1989	2009	1990	2002
EF558580	2002	2005	2009	1989	2009	1990	2003	1989	2001	2003
EF558579	2006	1990	2001	1996	1985	1985	1989	2009	2000	2006
DQ841708	1988	2001	1990	1984	2004	1990	2006	2000	1996	1999
JF412629	2004	1999	2005	2001	2002	2000	2004	2005	1990	2008
EU003578	1985	2005	1984	2000	1989	2005	2005	2000	1989	1989
EU650679	2009	2003	2009	2005	2006	2006	2003	2000	2003	2000
AM085133	1989	1996	1989	1996	2005	2005	2000	2005	2003	2005
DQ069280	2006	1989	1993	1988	2001	1996	2002	1999	1997	1990
DQ069282	2000	2009	1996	2002	2000	2009	2002	1990	2000	2009
DQ069281	1999	2000	1999	1997	1997	1989	2005	2002	2000	2007
FJ794179	1990	1997	2005	1989	1984	2000	1999	2001	2009	1989
EU650680	1989	2009	2005	2001	2001	2005	2000	1989	1984	1996
FJ794180	1990	1984	2001	1995	1990	2000	1992	1997	2000	2000
FJ212322	2003	2000	2005	2001	2001	1996	1993	2005	1987	2001
HM623309	2000	2004	1989	2000	1993	1997	1990	2008	2005	2001
FR823354	2001	1996	2009	2001	1999	1989	1989	2009	2000	2009
HQ917923	1995	1990	1999	1987	1992	1996	2009	2006	2009	1989
GU564448	2000	1989	1987	2009	1996	2002	2001	1992	2005	1996
GU373618	2006	2009	2003	1989	2006	2000	2008	1990	1993	1989
GU373617	2005	2001	1990	1996	1989	2009	1999	1989	1989	2001
VP60-no AY269825
AF402614	1996	1996	2005	2000	2004	1999	2005	2001	1996	1996
U54983	2005	2000	1997	1989	1990	2006	1999	2000	2007	2009
U49726	2006	2005	2009	1999	1989	2001	1996	2005	1989	1995
Z29514	1995	1987	2006	1997	2007	1996	1987	2001	2006	2004
AF295785	2005	2000	2009	2005	1990	1996	1989	2009	1995	1996
FJ212323	2008	2005	1989	2003	1996	1993	2009	1999	2000	1989
L48547	2009	1992	1993	2009	2000	1989	1989	2005	2005	2003
EF558578	1989	1995	1995	1987	2000	1989	2000	1995	1987	1989
Z49271	1996	2001	1993	1990	1996	1989	2009	1990	2009	1990
X87607	1993	2007	2004	2001	1992	2005	2008	2005	2001	1989
M67473	1989	2009	2009	2002	1984	2009	1990	1997	2001	1989
EU003579	1989	1995	2009	1992	1987	2009	1996	1989	1990	1990
EU003580	2001	2008	1989	2000	2000	1989	1999	2003	1999	1996
FR823355	1989	2002	2005	2009	1997	1989	2000	1996	1989	1990
EF558585	2001	2009	2000	1990	2009	1984	2009	1993	2005	1990
EF558575	2009	1996	2000	2005	2006	2003	2005	2000	2005	2000
EF558577	2009	2009	2009	2005	2001	2005	2009	1999	2001	2005
AJ006019	1999	1996	2001	2008	1988	1988	2001	1989	1996	1996
AJ535094	2009	1997	2003	1990	1993	1996	1989	2000	1989	2000
AJ535092	1990	1989	1990	2001	1989	2001	2005	2000	2000	2005
DQ189078	2001	2001	1996	2006	1989	1992	1990	2005	2009	2006
EF558583	2005	2000	2001	2003	1999	2005	2005	1989	1984	2001
EF558574	2000	1989	2005	2007	1996	1987	2009	2007	2005	2002
EF558572	1987	2001	2001	1996	1996	1993	2006	2005	1997	1999
Y15427	2005	2000	2001	2000	2008	2000	1996	1989	2008	2007
DQ205345	1993	1989	1995	2000	1996	1990	2001	2009	1989	2009
AF231353	1996	2001	2001	1989	2002	1990	2002	2006	2009	2005
EF363035	1990	1990	1997	1993	2000	2005	2000	1996	2003	2008
AJ303106	2006	1990	2005	2005	2001	2009	2005	2009	1989	2005
AF258618	1989	1989	2001	2001	1990	2001	2001	2000	1996	1993
AJ319594	2002	2005	1996	1996	2000	2005	2007	1995	2001	2000
AJ495856	2005	2005	1999	1996	2001	2007	1984	1989	2003	2000
EF558581	1996	1999	2002	2001	2005	2009	2009	2001	1989	2005
EF558582	1989	1999	1988	1988	2009	1997	2002	1989	1996	2009
AJ302016	2002	1988	2006	2004	2005	2001	2001	2004	2005	2006
EU003582	1989	2000	2001	2005	1997	1989	1995	2001	2000	2001
EU003581	2000	2004	1989	1989	2009	1988	2001	2008	2000	2001
DQ189077	2001	1997	1990	1984	2009	2000	2001	2002	2002	1996
AY926883	2000	2001	1989	1996	2001	2005	1988	2005	1990	2003
AY925210	2005	2001	1999	1995	1999	1990	1989	1992	1988	2001
AY928269	2001	1990	1989	2000	1989	1989	2000	1996	2009	2009
AY928268	1995	1989	2000	1989	2001	2006	1996	2002	1995	1987
AB300693	1996	2002	2007	2009	1993	1997	1989	1990	1996	2009
EF558584	1990	2001	2000	1990	1989	2001	1992	2001	1992	2001
EF558580	2009	1989	2005	1997	1989	2001	2004	1996	1990	1992
EF558579	1989	2009	1990	1989	2009	1990	1993	2006	2005	2005
DQ841708	2001	2003	1996	2009	2005	2002	2000	2001	2000	2001
JF412629	1992	1989	1987	2005	2001	2001	2005	2005	2001	2005
EU003578	2000	1993	2002	2000	2006	2003	2005	1997	2005	2000
EU650679	1990	2005	1996	1989	1989	2000	2001	2990	1993	2009
AM085133	1984	2000	1989	1999	2005	2009	1990	2009	1989	1989
DQ069280	2003	2005	2003	1993	2001	1996	1997	1990	1990	1995
DQ069282	2003	1993	1990	1995	1990	1995	2003	2001	1999	1997
DQ069281	1988	1990	2009	1989	2005	2004	1995	2009	2006	1997
FJ794179	2005	2005	2000	2006	2005	2002	2006	2009	2009	1999
EU650680	2009	2003	1989	2009	2003	2008	1989	1996	2001	1984
FJ794180	2000	2009	1996	2002	1995	2005	1989	1989	2004	1989
FJ212322	1997	2006	1984	2001	1989	2000	2000	2003	1989	1989
HM623309	2000	1989	2008	2009	2002	1996	2003	1989	2002	1993
FR823354	2004	2001	1992	2005	2003	1989	1989	1987	2009	2000
HQ917923	2007	1984	2005	2001	2009	2000	1990	1993	2000	2001
GU564448	2001	2009	2000	2001	2000	1995	1996	1984	1993	2002
GU373618	1999	1996	2005	1989	1995	2000	1993	2000	2001	1988
GU373617	1997	2006	1989	1996	2005	1999	1997	1988	1997	1989
RdRp
JF412629	2000	2009	1989	1999	1993	2000	1989	1996	2009	1992
EU003582	2009	1990	2002	2005	1990	1997	2000	1989	2001	1996
EU003581	1992	1989	2001	1990	2009	1996	1990	2002	2005	2005
EU003580	2001	2005	2003	1989	1996	1987	2000	2005	1989	1990
EU003579	1993	2005	1990	2003	1990	1989	2001	2000	1996	1993
EU003578	2003	1996	1989	1992	1992	1996	1993	1997	2000	2000
EF558581	1996	1989	1989	1989	1999	1999	1989	1996	2003	1996
EF558585	2002	1996	1997	1996	2002	1989	2002	1990	1996	2002
EF558584	1999	1997	2000	2002	1989	2002	1990	1996	2000	2000
EF558583	2005	1989	1992	2005	2001	1990	2001	1989	2002	2001
EF558582	2002	2003	2000	1990	1989	1989	2005	1989	1989	2002
EF558580	1996	1991	1996	2000	1990	2003	1996	1989	2002	2000
EF558579	1989	1999	1996	1996	1991	2005	2003	2001	2001	1989
EF558578	1987	2001	1999	1996	1993	2001	2001	2002	1989	1987
EF558577	2000	2002	1996	2001	2005	1989	2002	1992	1989	2005
EF558575	1990	1996	2001	2000	1996	2003	1989	2009	1990	1989
EF558574	1989	1989	1993	2009	1989	2000	1987	1989	1996	1999
Z49271	1997	1990	2001	1989	1989	1989	1996	1987	1989	2003
X87607	1990	1989	2000	1987	1997	1996	1999	2000	1990	2001
M67473	1989	2000	1996	2001	2000	1993	1989	1996	1990	1997
EF363035	2003	2000	1989	1990	2005	2001	1996	1990	2005	1989
U54983	1996	2001	2003	1993	1989	2002	1990	2005	1987	2003
EF558572	2000	2003	1989	2003	2003	1990	1992	2003	1992	1996
AB300693	2005	1993	2002	2002	2001	1990	1989	2001	2000	1989
HM623309	2001	1989	1990	2000	2000	1989	2000	1993	1996	1989
AF258618	1989	1990	2005	1989	1987	2001	1996	2001	2003	2009
DQ189078	2001	2000	1987	1989	1989	2002	1989	1999	2001	2001
DQ189077	1989	2002	1989	1996	2000	2005	2009	2003	1993	1989
DQ205345	1989	1987	2005	1989	1996	1992	2005	1990	1999	1990
Z29514	1996	1992	2009	1997	1996	2009	2003	1989	1997	1990
AF295785	1990	1996	1990	2001	2002	1996	1997	2000	1989	1996
